# Supplementary material for: Eco-Friendly Dispersant-Free Purification Method of Boron Nitride Nanotubes through Controlling Surface Tension and Steric Repulsion with Solvents
Source: Nanomaterials (Basel). 2023 Sep 19;13(18):2593. doi: 10.3390/nano13182593 (PMC10537017; doi:10.3390/nano13182593)
Supplement: Supplementary file 1 [file nanomaterials-13-02593-s001.zip]

Archive with 1 entries (1 files):
- nanomaterials-2623800-supplementary.pdf
